# Supplementary material for: High-Throughput Phenotyping to Detect Drought Tolerance QTL in Wild Barley Introgression Lines
Source: PLoS One. 2014 May 13;9(5):e97047. doi: 10.1371/journal.pone.0097047 (PMC4019662; doi:10.1371/journal.pone.0097047)
Supplement: Table S1 — Experimental layout with genotypes referred to positions (1–100) per replication (1–3). (XLSX) [file pone.0097047.s002.xlsx]

## Sheet: Exp. layout TS1
Table S1: Experimental layout with genotypes referred to positions (1-100) per replication (1-3)
			Cart
		Replication	1	2	3	4	5	6	7	8	9	10	11	12	13	14	15	16	17	18	19	20	21	22	23	24	25	26
Lane	1	1	empty	empty	empty	1	2	3	4	5	6	7	8	9	10	11	12	13	14	15	16	17	18	19	20	empty	empty	empty
	2	1	empty	empty	empty	21	22	23	24	25	26	27	28	29	30	31	32	33	34	35	36	37	38	39	40	empty	empty	empty
	3	1	empty	empty	empty	41	42	43	44	45	46	47	48	49	50	51	52	53	54	55	56	57	58	59	60	empty	empty	empty
	4	1	empty	empty	empty	61	62	63	64	65	66	67	68	69	70	71	72	73	74	75	76	77	78	79	80	empty	empty	empty
	5	1	empty	empty	empty	81	82	83	84	85	86	87	88	89	90	91	92	93	94	95	96	97	98	99	100	empty	empty	empty
	6	2	empty	empty	empty	1	2	3	4	5	6	7	8	9	10	11	12	13	14	15	16	17	18	19	20	empty	empty	empty
	7	2	empty	empty	empty	21	22	23	24	25	26	27	28	29	30	31	32	33	34	35	36	37	38	39	40	empty	empty	empty
	8	2	empty	empty	empty	41	42	43	44	45	46	47	48	49	50	51	52	53	54	55	56	57	58	59	60	empty	empty	empty
	9	2	empty	empty	empty	61	62	63	64	65	66	67	68	69	70	71	72	73	74	75	76	77	78	79	80	empty	empty	empty
	10	2	empty	empty	empty	81	82	83	84	85	86	87	88	89	90	91	92	93	94	95	96	97	98	99	100	empty	empty	empty
	11	3	empty	empty	empty	1	2	3	4	5	6	7	8	9	10	11	12	13	14	15	16	17	18	19	20	empty	empty	empty
	12	3	empty	empty	empty	21	22	23	24	25	26	27	28	29	30	31	32	33	34	35	36	37	38	39	40	empty	empty	empty
	13	3	empty	empty	empty	41	42	43	44	45	46	47	48	49	50	51	52	53	54	55	56	57	58	59	60	empty	empty	empty
	14	3	empty	empty	empty	61	62	63	64	65	66	67	68	69	70	71	72	73	74	75	76	77	78	79	80	empty	empty	empty
	15	3	empty	empty	empty	81	82	83	84	85	86	87	88	89	90	91	92	93	94	95	96	97	98	99	100	empty	empty	empty
Rep	Position	Genotype	Treatment		Rep	Position	Genotype	Treatment		Rep	Position	Genotype	Treatment
1	1	S42IL-138	Drought		2	1	S42IL-137	well-watered		3	1	S42IL-162	well-watered
1	2	S42IL-138	well-watered		2	2	S42IL-137	Drought		3	2	S42IL-162	Drought
1	3	S42IL-141	Drought		2	3	S42IL-113	well-watered		3	3	S42IL-119	Drought
1	4	S42IL-141	well-watered		2	4	S42IL-113	Drought		3	4	S42IL-119	well-watered
1	5	S42IL-104	Drought		2	5	S42IL-109	Drought		3	5	S42IL-112	Drought
1	6	S42IL-104	well-watered		2	6	S42IL-109	well-watered		3	6	S42IL-112	well-watered
1	7	S42IL-127	well-watered		2	7	S42IL-139	Drought		3	7	Marthe	well-watered
1	8	S42IL-127	Drought		2	8	S42IL-139	well-watered		3	8	Marthe	Drought
1	9	Marthe	Drought		2	9	S42IL-136	Drought		3	9	S42IL-111	well-watered
1	10	Marthe	well-watered		2	10	S42IL-136	well-watered		3	10	S42IL-111	Drought
1	11	S42IL-134	well-watered		2	11	S42IL-142	Drought		3	11	S42IL-126	well-watered
1	12	S42IL-134	Drought		2	12	S42IL-142	well-watered		3	12	S42IL-126	Drought
1	13	Barke	well-watered		2	13	S42IL-140	Drought		3	13	S42IL-103	Drought
1	14	Barke	Drought		2	14	S42IL-140	well-watered		3	14	S42IL-103	well-watered
1	15	Scarlett	well-watered		2	15	S42IL-127	well-watered		3	15	S42IL-132	well-watered
1	16	Scarlett	Drought		2	16	S42IL-127	Drought		3	16	S42IL-132	Drought
1	17	S42IL-140	Drought		2	17	Barke	well-watered		3	17	S42IL-143	well-watered
1	18	S42IL-140	well-watered		2	18	Barke	Drought		3	18	S42IL-143	Drought
1	19	S42IL-105	well-watered		2	19	S42IL-104	Drought		3	19	S42IL-124	well-watered
1	20	S42IL-105	Drought		2	20	S42IL-104	well-watered		3	20	S42IL-124	Drought
1	21	S42IL-121	well-watered		2	21	S42IL-143	well-watered		3	21	S42IL-142	well-watered
1	22	S42IL-121	Drought		2	22	S42IL-143	Drought		3	22	S42IL-142	Drought
1	23	S42IL-139	well-watered		2	23	S42IL-134	Drought		3	23	S42IL-104	well-watered
1	24	S42IL-139	Drought		2	24	S42IL-134	well-watered		3	24	S42IL-104	Drought
1	25	S42IL-114	Drought		2	25	S42IL-106	well-watered		3	25	Barke	Drought
1	26	S42IL-114	well-watered		2	26	S42IL-106	Drought		3	26	Barke	well-watered
1	27	S42IL-124	Drought		2	27	S42IL-170	Drought		3	27	S42IL-138	well-watered
1	28	S42IL-124	well-watered		2	28	S42IL-170	well-watered		3	28	S42IL-138	Drought
1	29	S42IL-135	well-watered		2	29	S42IL-119	Drought		3	29	S42IL-102	Drought
1	30	S42IL-135	Drought		2	30	S42IL-119	well-watered		3	30	S42IL-102	well-watered
1	31	S42IL-118	Drought		2	31	Scarlett	well-watered		3	31	S42IL-131	well-watered
1	32	S42IL-118	well-watered		2	32	Scarlett	Drought		3	32	S42IL-131	Drought
1	33	S42IL-122	well-watered		2	33	S42IL-121	well-watered		3	33	S42IL-170	well-watered
1	34	S42IL-122	Drought		2	34	S42IL-121	Drought		3	34	S42IL-170	Drought
1	35	S42IL-123	Drought		2	35	S42IL-129	well-watered		3	35	S42IL-123	Drought
1	36	S42IL-123	well-watered		2	36	S42IL-129	Drought		3	36	S42IL-123	well-watered
1	37	S42IL-161	well-watered		2	37	S42IL-115	Drought		3	37	S42IL-122	Drought
1	38	S42IL-161	Drought		2	38	S42IL-115	well-watered		3	38	S42IL-122	well-watered
1	39	S42IL-173	well-watered		2	39	S42IL-138	Drought		3	39	S42IL-141	well-watered
1	40	S42IL-173	Drought		2	40	S42IL-138	well-watered		3	40	S42IL-141	Drought
1	41	S42IL-106	Drought		2	41	S42IL-105	Drought		3	41	S42IL-115	well-watered
1	42	S42IL-106	well-watered		2	42	S42IL-105	well-watered		3	42	S42IL-115	Drought
1	43	S42IL-120	Drought		2	43	Marthe	Drought		3	43	S42IL-161	well-watered
1	44	S42IL-120	well-watered		2	44	Marthe	well-watered		3	44	S42IL-161	Drought
1	45	S42IL-131	well-watered		2	45	S42IL-173	well-watered		3	45	S42IL-134	Drought
1	46	S42IL-131	Drought		2	46	S42IL-173	Drought		3	46	S42IL-134	well-watered
1	47	S42IL-130	Drought		2	47	S42IL-114	Drought		3	47	S42IL-128	Drought
1	48	S42IL-130	well-watered		2	48	S42IL-114	well-watered		3	48	S42IL-128	well-watered
1	49	S42IL-137	well-watered		2	49	S42IL-120	Drought		3	49	S42IL-173	well-watered
1	50	S42IL-137	Drought		2	50	S42IL-120	well-watered		3	50	S42IL-173	Drought
1	51	S42IL-111	Drought		2	51	S42IL-125	Drought		3	51	S42IL-109	well-watered
1	52	S42IL-111	well-watered		2	52	S42IL-125	well-watered		3	52	S42IL-109	Drought
1	53	S42IL-117	well-watered		2	53	S42IL-101	Drought		3	53	S42IL-108	Drought
1	54	S42IL-117	Drought		2	54	S42IL-101	well-watered		3	54	S42IL-108	well-watered
1	55	S42IL-129	well-watered		2	55	S42IL-122	well-watered		3	55	S42IL-121	well-watered
1	56	S42IL-129	Drought		2	56	S42IL-122	Drought		3	56	S42IL-121	Drought
1	57	S42IL-126	Drought		2	57	S42IL-123	well-watered		3	57	S42IL-116	Drought
1	58	S42IL-126	well-watered		2	58	S42IL-123	Drought		3	58	S42IL-116	well-watered
1	59	S42IL-136	Drought		2	59	S42IL-117	Drought		3	59	S42IL-114	well-watered
1	60	S42IL-136	well-watered		2	60	S42IL-117	well-watered		3	60	S42IL-114	Drought
1	61	S42IL-170	Drought		2	61	S42IL-141	well-watered		3	61	S42IL-106	Drought
1	62	S42IL-170	well-watered		2	62	S42IL-141	Drought		3	62	S42IL-106	well-watered
1	63	S42IL-108	Drought		2	63	S42IL-162	Drought		3	63	S42IL-107	Drought
1	64	S42IL-108	well-watered		2	64	S42IL-162	well-watered		3	64	S42IL-107	well-watered
1	65	S42IL-119	well-watered		2	65	S42IL-132	Drought		3	65	S42IL-130	Drought
1	66	S42IL-119	Drought		2	66	S42IL-132	well-watered		3	66	S42IL-130	well-watered
1	67	S42IL-103	well-watered		2	67	S42IL-116	Drought		3	67	S42IL-125	Drought
1	68	S42IL-103	Drought		2	68	S42IL-116	well-watered		3	68	S42IL-125	well-watered
1	69	S42IL-132	well-watered		2	69	S42IL-103	Drought		3	69	S42IL-120	Drought
1	70	S42IL-132	Drought		2	70	S42IL-103	well-watered		3	70	S42IL-120	well-watered
1	71	S42IL-101	well-watered		2	71	S42IL-110	Drought		3	71	S42IL-135	well-watered
1	72	S42IL-101	Drought		2	72	S42IL-110	well-watered		3	72	S42IL-135	Drought
1	73	S42IL-107	well-watered		2	73	S42IL-124	well-watered		3	73	S42IL-136	Drought
1	74	S42IL-107	Drought		2	74	S42IL-124	Drought		3	74	S42IL-136	well-watered
1	75	S42IL-115	Drought		2	75	S42IL-118	well-watered		3	75	S42IL-117	well-watered
1	76	S42IL-115	well-watered		2	76	S42IL-118	Drought		3	76	S42IL-117	Drought
1	77	S42IL-113	well-watered		2	77	S42IL-107	well-watered		3	77	Scarlett	Drought
1	78	S42IL-113	Drought		2	78	S42IL-107	Drought		3	78	Scarlett	well-watered
1	79	S42IL-110	Drought		2	79	S42IL-111	well-watered		3	79	S42IL-140	well-watered
1	80	S42IL-110	well-watered		2	80	S42IL-111	Drought		3	80	S42IL-140	Drought
1	81	S42IL-116	Drought		2	81	S42IL-135	well-watered		3	81	S42IL-101	Drought
1	82	S42IL-116	well-watered		2	82	S42IL-135	Drought		3	82	S42IL-101	well-watered
1	83	S42IL-143	well-watered		2	83	S42IL-131	well-watered		3	83	S42IL-129	Drought
1	84	S42IL-143	Drought		2	84	S42IL-131	Drought		3	84	S42IL-129	well-watered
1	85	S42IL-133	well-watered		2	85	S42IL-108	well-watered		3	85	S42IL-118	Drought
1	86	S42IL-133	Drought		2	86	S42IL-108	Drought		3	86	S42IL-118	well-watered
1	87	S42IL-142	Drought		2	87	S42IL-112	Drought		3	87	S42IL-113	Drought
1	88	S42IL-142	well-watered		2	88	S42IL-112	well-watered		3	88	S42IL-113	well-watered
1	89	S42IL-112	well-watered		2	89	S42IL-130	Drought		3	89	S42IL-110	Drought
1	90	S42IL-112	Drought		2	90	S42IL-130	well-watered		3	90	S42IL-110	well-watered
1	91	S42IL-109	well-watered		2	91	S42IL-128	Drought		3	91	S42IL-105	well-watered
1	92	S42IL-109	Drought		2	92	S42IL-128	well-watered		3	92	S42IL-105	Drought
1	93	S42IL-162	Drought		2	93	S42IL-102	Drought		3	93	S42IL-133	well-watered
1	94	S42IL-162	well-watered		2	94	S42IL-102	well-watered		3	94	S42IL-133	Drought
1	95	S42IL-102	Drought		2	95	S42IL-133	well-watered		3	95	S42IL-127	well-watered
1	96	S42IL-102	well-watered		2	96	S42IL-133	Drought		3	96	S42IL-127	Drought
1	97	S42IL-125	Drought		2	97	S42IL-161	Drought		3	97	S42IL-137	well-watered
1	98	S42IL-125	well-watered		2	98	S42IL-161	well-watered		3	98	S42IL-137	Drought
1	99	S42IL-128	Drought		2	99	S42IL-126	well-watered		3	99	S42IL-139	well-watered
1	100	S42IL-128	well-watered		2	100	S42IL-126	Drought		3	100	S42IL-139	Drought
