# Supplementary material for: High-Throughput Phenotyping to Detect Drought Tolerance QTL in Wild Barley Introgression Lines
Source: PLoS One. 2014 May 13;9(5):e97047. doi: 10.1371/journal.pone.0097047 (PMC4019662; doi:10.1371/journal.pone.0097047)
Supplement: Table S2 — Descriptive statistics for S42Ils. (XLSX) [file pone.0097047.s003.xlsx]

## Sheet: Descriptive Statistics TS2
Table S2: Descriptive statistics for S42ILs
Variablea	Treatmentb	Nc	Meand	Min.e	Max.e	SDf	CVg	h²h
AGRI	all	564	160.833	25.4712	433.898	94.0021	58.4469	35.6
	drought	282	86.1884	25.4712	196.186	38.4772	44.6432	30.9402
	well watered	282	235.478	47.7218	433.898	70.9956	30.1496	54.3779
BMD	all	564	1.52951	0.188	5.594	1.1028	72.1013	22.8
	drought	282	0.853446	0.188	2.18	0.505336	59.2112	14.9516
	well watered	282	2.21233	0.438	5.594	1.12051	50.6484	42.6703
CALI	all	564	18.6375	6.1858	28.1659	4.12086	22.1106	70.6
	drought	282	15.9481	6.1858	24.3731	3.32482	20.8478	58.6548
	well watered	282	21.3269	10.675	28.1659	2.90716	13.6314	60.2297
COMI	all	564	4.50206	2.48568	10.3927	1.18587	26.3406	59.9
	drought	282	4.76899	2.48568	10.3927	1.44308	30.2597	37.0433
	well watered	282	4.23513	2.62597	6.2334	0.76948	18.169	41.2507
HEI	all	564	47.6489	30	70	6.86698	14.4116	76.8
	drought	282	42.9929	30	59	4.9861	11.5975	74.9755
	well watered	282	52.305	33	70	5.1094	9.76848	66.3305
HEII	all	564	11.1811	5.78282	16.9286	1.63225	14.5983	61.4
	drought	282	10.7624	6.91456	14.4494	1.45955	13.5616	65.6853
	well watered	282	11.5997	5.78282	16.9286	1.68993	14.5687	46.223
HUEI	all	564	2539.87	2281.59	2630.54	39.805	1.56721	15.2
	drought	282	2548.98	2419.67	2630.54	39.0238	1.53096	17.0406
	well watered	282	2530.75	2281.59	2601.06	38.5349	1.52266	30.6045
HULI	all	564	6094.19	629.561	14747.1	3227.12	52.9541	60.9
	drought	282	4096.59	629.561	10082.8	2144.24	52.3422	36.3376
	well watered	282	8091.79	1471.05	14747.1	2873.79	35.5149	58.0484
RGRI	all	564	3.31261	1.88339	4.39261	0.567309	17.1257	51.8
	drought	282	2.82116	1.88339	3.51626	0.332937	11.8014	23.5756
	well watered	282	3.80407	2.59781	4.39261	0.221826	5.83129	31.5859
SAI	all	564	1553.32	320.393	4226.43	829.739	53.4173	34.7
	drought	282	947.88	320.393	1972.7	371.951	39.2403	30.3576
	well watered	282	2158.75	444.032	4226.43	710.859	32.9292	52.817
SATVI	all	564	635.327	104.53	1760.61	366.25	57.6475	38.4
	drought	282	377.056	104.53	850.584	169.293	44.8988	31.2849
	well watered	282	893.598	167.366	1760.61	325.903	36.4708	51.5053
SPW	all	563	9.0971	5.7965	17.9191	2.1165	23.2652	0
	drought	282	9.1356	5.7965	17.9191	2.0658	22.613	27.5699
	well watered	282	9.0585	6.009	13.5543	2.1691	23.9452	30.4046
TIL	all	564	8.23404	2	22	4.14932	50.3923	42.6
	drought	282	5.61702	2	15	2.60621	46.3984	34.2415
	well watered	282	10.8511	3	22	3.73582	34.4282	52.3618
WUE	all	564	1.7739	0.321577	3.7442	0.684707	38.5999	0
	drought	282	1.8199	0.527778	3.7442	0.675907	37.1398	14.7366
	well watered	282	1.7328	0.495475	3.1911	0.687627	39.6826	3.59279
SSI (AGRI)	-	282	0.373903	0.108369	1.54415	0.172094	46.0263	0
SSI (BMD)	-	281	0.39891	0.0929785	2.04979	0.200722	50.3176	0
SSI (CALI)	-	282	0.751498	0.343509	1.42766	0.143683	19.1195	0
SSI (COMI)	-	282	1.13213	0.566358	2.24023	0.291006	25.7043	0
SSI (HEI)	-	282	0.825436	0.618182	1.30303	0.0923055	11.1826	0
SSI (HEII)	-	282	0.942901	0.636498	2.14987	0.169329	17.9583	6.41646
SSI (HUEI)	-	282	1.00739	0.948124	1.0815	0.0194755	1.93327	14.4939
SSI (HULI)	-	282	0.512653	0.09952	2.42968	0.254041	49.5541	0
SSI (RGRI)	-	282	0.743181	0.473021	1.34698	0.092148	12.3991	0
SSI (SAI)	-	282	0.460638	0.149245	2.02571	0.209645	45.512	0
SSI (SPW)	-	281	1.01477	0.661332	1.32098	0.0999737	9.85187	10.7615
SSI (SATVI)	-	282	0.439651	0.116752	1.8751	0.201299	45.786	0
SSI (TIL)	-	282	0.52393	0.1875	1.6	0.195443	37.3033	0
SSI (WUE)	-	281	1.10332	0.389253	3.19706	0.343376	31.1221	4.70644
a Trait abbreviations are given in Table 1
b All: across both treatments, drought: drought treatment, well watered: well watered treatment
c Number of observations
d Average trait performance
e Minmum and maximum trait performance
f Standard deviation
g Coefficient of variation (in %)
h Heritability (in %)
