# Supplementary material for: High-Throughput Phenotyping to Detect Drought Tolerance QTL in Wild Barley Introgression Lines
Source: PLoS One. 2014 May 13;9(5):e97047. doi: 10.1371/journal.pone.0097047 (PMC4019662; doi:10.1371/journal.pone.0097047)
Supplement: Table S3 — Correlations between traits and stress indices. (XLSX) [file pone.0097047.s004.xlsx]

## Sheet: Correlations TS3
Table S3: Correlations between traits and stress indices across treatments and autocorrelations of a trait between treatments Bold numbers indicate statistically significant (P<0.05) correlations Autocorrelations (e.g. AGRI*AGRI) represent correlations between drought stressed and well watered treatments Trait abbreviations: see Table 1
		AGRI		CALI	COMI	HEI	HEII	HUEI	HULI	RGRI	SAI	SATVI	SPW	TIL	WUE	SSI (AGRI)	SSI (BMD)	SSI (CALI)	SSI (COMI)	SSI (HEI)	SSI (HEII)	SSI (HUEI)	SSI (HULI)	SSI (RGRI)	SSI (SAI)	SSI (SATVI)	SSI (SLW)	SSI (TIL)	SSI (WUE)
AGRI	Absolute growth rate integral	0.77	0.98117	0.79313	-0.40837	0.52526	0.41311	0.54718	0.83568	0.34691	0.98531	0.97518	0.313	0.66871	0.29175	-0.05525	-0.23099	0.27436	-0.32209	-0.15343	-0.1262	-0.26518	0.11572	0.17805	-0.17001	-0.0816	-0.18791	0.02068	-0.19953	AGRI
BMD	Biomass dry		0.77	0.783	-0.39478	0.57301	0.47015	0.57486	0.80465	0.29774	0.97899	0.95801	0.4342	0.60052	0.26891	-0.07732	-0.22065	0.2452	-0.3436	-0.1762	-0.14612	-0.27086	0.08069	0.20394	-0.19591	-0.11045	-0.1606	-0.03077	-0.17369	BMD
CALI	Calliper length integral			0.76	-0.69939	0.67088	0.32115	0.44987	0.94318	0.16254	0.80774	0.87379	0.34811	0.52051	0.30455	0.05654	-0.02428	0.55838	-0.39938	-0.07923	-0.02583	0.0142	0.25353	0.10138	-0.00387	0.12583	-0.03632	0.07588	-0.02455	CALI
COMI	Compactness integral				0.61	-0.26693	0.15885	-0.12175	-0.7342	-0.17371	-0.40089	-0.53418	-0.17407	-0.52245	-0.20218	-0.24682	-0.16326	-0.59006	0.43489	0.03739	-0.1421	-0.21685	-0.39589	-0.25125	-0.18529	-0.29378	-0.0504	-0.16635	-0.08033	COMI
HEI	Height					0.85	0.71547	0.50982	0.50072	-0.11691	0.57593	0.53687	0.38099	-0.07853	0.12967	-0.05299	-0.06784	0.20287	-0.17462	0.0706	-0.03326	0.06321	0.02644	0.09222	-0.09805	-0.0154	-0.03671	-0.07438	-0.00419	HEI
HEII	Height integral						0.7	0.55589	0.17914	-0.30416	0.50156	0.34846	0.37446	-0.16895	0.09679	-0.23053	-0.1656	-0.17378	-0.02416	0.04818	-0.11304	-0.18338	-0.26802	-0.07641	-0.26983	-0.26261	-0.03898	-0.25699	-0.03835	HEII
HUEI	Plant hue integral							0.43	0.34519	-0.00049	0.60984	0.54111	0.34023	0.05103	0.26272	-0.26309	-0.28344	0.0629	-0.13294	0.02166	-0.07288	-0.05854	-0.25851	-0.01062	-0.32001	-0.30129	-0.13709	-0.20805	-0.17102	HUEI
HULI	Hull area integral								0.82	0.31625	0.82218	0.90497	0.23774	0.70433	0.25535	0.06988	-0.0731	0.47944	-0.39089	-0.15081	-0.02997	-0.0867	0.26737	0.14043	-0.02129	0.09723	-0.09286	0.10075	-0.08179	HULI
RGRI	Relative growth rate integral									0.33	0.22687	0.2891	0.01575	0.44022	0.09424	-0.07285	-0.12056	0.03845	-0.11432	-0.23071	-0.05773	-0.32234	0.00428	0.12285	-0.1519	-0.14158	-0.07599	0.03223	-0.1306	RGRI
SAI	Shoot area integral										0.75	0.97669	0.3634	0.6092	0.28361	-0.09069	-0.24059	0.25853	-0.32238	-0.14333	-0.12607	-0.26917	0.07369	0.14442	-0.1993	-0.11181	-0.18022	-0.03938	-0.1932	SAI
SATVI	Shoot area top view integral											0.76609	0.33094	0.68886	0.2726	-0.04428	-0.2083	0.35927	-0.37115	-0.15711	-0.09088	-0.20563	0.14828	0.16865	-0.15023	-0.05013	-0.17299	0.00515	-0.18107	SATVI
SPW	Specific plant weight												-0.17145	0.00447	0.09317	-0.28444	0.29193	-0.01655	-0.26308	-0.20902	-0.14184	-0.13629	-0.24492	-0.03469	-0.28451	-0.24161	0.52716	-0.3228	0.47392	SPW
TIL	Tiller number													0.72205	0.16977	0.08834	-0.12798	0.3688	-0.30665	-0.16858	-0.03778	-0.19425	0.29683	0.1334	0.00515	0.0892	-0.16197	0.08193	-0.16161	TIL
WUE	Water use efficiency														0.09665	0.08537	0.01706	0.34887	-0.10721	0.10054	-0.05139	0.08808	0.15064	0.18939	0.06928	0.13505	0.00607	0.056	-0.06625	WUE
SSI* (AGRI)																	0.49467	0.59373	-0.00053	0.44123	0.51919	0.52482	0.86119	0.46905	0.96433	0.92997	-0.01252	0.7194	0.14414	SSI (AGRI)
SSI (BMD)																		0.30665	-0.06582	0.31146	0.17886	0.39733	0.40244	0.15494	0.54241	0.56173	0.84995	0.28916	0.90421	SSI (BMD)
SSI (CALI)																			-0.31633	0.31617	0.20114	0.43835	0.76317	0.27433	0.6042	0.71889	0.01186	0.48185	0.08663	SSI (CALI)
SSI (COMI)																				0.07379	0.2307	0.11692	-0.23524	-0.20675	0.03202	-0.06927	-0.0753	0.12691	-0.02963	SSI (COMI)
SSI (HEI)																					0.35924	0.33888	0.3494	0.18449	0.44067	0.41917	0.11091	0.11543	0.1709	SSI (HEI)
SSI (HEII)																						0.38916	0.26183	0.09396	0.56165	0.39916	-0.1401	0.36237	-0.01603	SSI (HEII)
SSI (HUEI)																							0.46529	0.24935	0.59437	0.57842	0.12977	0.43916	0.25591	SSI (HUEI)
SSI (HULI)																								0.35694	0.85109	0.91564	-0.02297	0.61203	0.11127	SSI (HULI)
SSI (RGRI)																									0.30886	0.30695	-0.07699	0.34874	-0.05828	SSI (RGRI)
SSI (SAI)																										0.96172	0.04466	0.70887	0.20699	SSI (SAI)
SSI (SATVI)																											0.09571	0.69453	0.24548	SSI (SATVI)
SSI (SLW)																												-0.08803	0.96184	SSI (SLW)
SSI (TIL)																													0.02819	SSI (TIL)
* SSI: Simple stress index
