# Supplementary material for: High-Throughput Phenotyping to Detect Drought Tolerance QTL in Wild Barley Introgression Lines
Source: PLoS One. 2014 May 13;9(5):e97047. doi: 10.1371/journal.pone.0097047 (PMC4019662; doi:10.1371/journal.pone.0097047)
Supplement: Table S4 — ANOVA (Model I) results of studied traits. (XLSX) [file pone.0097047.s005.xlsx]

## Sheet: ANOVA Model I TS4
Table S4: ANOVA (Model I) results of studied traits
AGRI	Effect	Numerator DF	Denominator DF	F-Statistics	Pr > F
	Line	49	441	3.98	<.0001
	Treatment	1	9	434.71	<.0001
	Line*Treatment	49	441	0.91	0.6543
	Experiment	1	9	111.74	<.0001
	Line*Experiment	49	441	1.99	0.0002
BMD	Effect	Numerator DF	Denominator DF	F-Statistics	Pr > F
	Line	49	441	3.78	<.0001
	Treatment	1	9	60.74	<.0001
	Line*Treatment	49	441	0.95	0.5645
	Experiment	1	9	57.46	<.0001
	Line*Experiment	49	441	2.42	<.0001
CALI	Effect	Numerator DF	Denominator DF	F-Statistics	Pr > F
	Line	49	446	5.97	<.0001
	Treatment	1	446	946.88	<.0001
	Line*Treatment	49	446	0.9	0.6697
	Experiment	1	4	385.51	<.0001
	Line*Experiment	49	446	1.77	0.0015
COMI	Effect	Numerator DF	Denominator DF	F-Statistics	Pr > F
	Line	49	446	3.21	<.0001
	Treatment	1	446	56.99	<.0001
	Line*Treatment	49	446	0.93	0.613
	Experiment	1	4	168.84	0.0002
	Line*Experiment	49	446	0.84	0.7704
HEI	Effect	Numerator DF	Denominator DF	F-Statistics	Pr > F
	Line	49	441	9.25	<.0001
	Treatment	1	9	135.53	<.0001
	Line*Treatment	49	441	0.75	0.8874
	Experiment	1	9	16.09	0.0031
	Line*Experiment	49	441	2.12	<.0001
HEII	Effect	Numerator DF	Denominator DF	F-Statistics	Pr > F
	Line	49	446	5.51	<.0001
	Treatment	1	446	70.45	<.0001
	Line*Treatment	49	446	0.97	0.5349
	Experiment	1	4	23.08	0.0086
	Line*Experiment	49	446	1.37	0.0554
HUEI	Effect	Numerator DF	Denominator DF	F-Statistics	Pr > F
	Line	49	446	2	0.0002
	Treatment	1	446	37.95	<.0001
	Line*Treatment	49	446	0.8	0.8249
	Experiment	1	4	1.67	0.2654
	Line*Experiment	49	446	1.58	0.0101
HULI	Effect	Numerator DF	Denominator DF	F-Statistics	Pr > F
	Line	49	446	4.98	<.0001
	Treatment	1	446	1123.4	<.0001
	Line*Treatment	49	446	0.53	0.9962
	Experiment	1	4	713.75	<.0001
	Line*Experiment	49	446	1.94	0.0003
RGRI	Effect	Numerator DF	Denominator DF	F-Statistics	Pr > F
	Line	49	441	1.83	0.0008
	Treatment	1	9	198.9	<.0001
	Line*Treatment	49	441	0.92	0.6293
	Experiment	1	9	24.04	0.0008
	Line*Experiment	49	441	0.75	0.8956
SAI	Effect	Numerator DF	Denominator DF	F-Statistics	Pr > F
	Line	49	441	4.29	<.0001
	Treatment	1	9	257.19	<.0001
	Line*Treatment	49	441	1.01	0.4663
	Experiment	1	9	90.6	<.0001
	Line*Experiment	49	441	2.21	<.0001
SATVI	Effect	Numerator DF	Denominator DF	F-Statistics	Pr > F
	Line	49	446	3.8	<.0001
	Treatment	1	446	1466.26	<.0001
	Line*Treatment	49	446	0.77	0.8714
	Experiment	1	4	681.85	<.0001
	Line*Experiment	49	446	1.98	0.0002
SPW	Effect	Numerator DF	Denominator DF	F-Statistics	Pr > F
	Line	49	441	1.48	0.0234
	Treatment	1	9	0.3	0.5964
	Line*Treatment	49	441	1.07	0.3507
	Experiment	1	9	930.01	<.0001
	Line*Experiment	49	441	1.51	0.0174
TIL	Effect	Numerator DF	Denominator DF	F-Statistics	Pr > F
	Line	49	441	4.84	<.0001
	Treatment	1	9	230.16	<.0001
	Line*Treatment	49	441	0.93	0.6059
	Experiment	1	9	186.37	<.0001
	Line*Experiment	49	441	2.47	<.0001
WUE	Effect	Numerator DF	Denominator DF	F-Statistics	Pr > F
	Line	49	441	3.43	<.0001
	Treatment	1	9	2.18	0.1743
	Line*Treatment	49	441	0.55	0.9946
	Experiment	1	9	387.7	<.0001
	Line*Experiment	49	441	2.31	<.0001
