# Supplementary material for: High-Throughput Phenotyping to Detect Drought Tolerance QTL in Wild Barley Introgression Lines
Source: PLoS One. 2014 May 13;9(5):e97047. doi: 10.1371/journal.pone.0097047 (PMC4019662; doi:10.1371/journal.pone.0097047)
Supplement: Table S5 — ANOVA (Model II drought) results of studied traits. (XLSX) [file pone.0097047.s006.xlsx]

## Sheet: ANOVA drought TS5
Table S5: ANOVA (Model II drought) results of studied traits
AGRI	Effect	Numerator DF	Denominator DF	F-Statistics	Pr > F
	Line	49	196	3.57	<.0001
	Experiment	1	4	143.14	0.0003
	Line*Experiment	49	196	2.46	<.0001
BMD	Effect	Numerator DF	Denominator DF	F-Statistics	Pr > F
	Line	49	196	3.08	<.0001
	Experiment	1	4	292.34	<.0001
	Line*Experiment	49	196	2.62	<.0001
CALI	Effect	Numerator DF	Denominator DF	F-Statistics	Pr > F
	Line	49	196	4.36	<.0001
	Experiment	1	4	130.38	0.0003
	Line*Experiment	49	196	1.61	0.0124
COMI	Effect	Numerator DF	Denominator DF	F-Statistics	Pr > F
	Line	49	196	2.15	0.0001
	Experiment	1	4	101.64	0.0005
	Line*Experiment	49	196	0.9	0.6684
HEI	Effect	Numerator DF	Denominator DF	F-Statistics	Pr > F
	Line	49	196	5.14	<.0001
	Experiment	1	4	19.45	0.0116
	Line*Experiment	49	196	1.36	0.076
HEII	Effect	Numerator DF	Denominator DF	F-Statistics	Pr > F
	Line	49	196	3.79	<.0001
	Experiment	1	4	12.44	0.0243
	Line*Experiment	49	196	0.96	0.5555
HUEI	Effect	Numerator DF	Denominator DF	F-Statistics	Pr > F
	Line	49	196	1.4	0.0568
	Experiment	1	4	0.03	0.8733
	Line*Experiment	49	196	1.17	0.2302
HULI	Effect	Numerator DF	Denominator DF	F-Statistics	Pr > F
	Line	49	196	3.91	<.0001
	Experiment	1	4	197.91	0.0001
	Line*Experiment	49	196	2.29	<.0001
RGRI	Effect	Numerator DF	Denominator DF	F-Statistics	Pr > F
	Line	49	196	1.55	0.0198
	Experiment	1	4	72.29	0.001
	Line*Experiment	49	196	1.16	0.2439
SAI	Effect	Numerator DF	Denominator DF	F-Statistics	Pr > F
	Line	49	196	3.77	<.0001
	Experiment	1	4	185.59	0.0002
	Line*Experiment	49	196	2.62	<.0001
SATVI	Effect	Numerator DF	Denominator DF	F-Statistics	Pr > F
	Line	49	196	3.87	<.0001
	Experiment	1	4	302.35	<.0001
	Line*Experiment	49	196	2.59	<.0001
SPW	Effect	Numerator DF	Denominator DF	F-Statistics	Pr > F
	Line	49	196	1.15	0.2525
	Experiment	1	4	806.66	<.0001
	Line*Experiment	49	196	1.17	0.2231
TIL	Effect	Numerator DF	Denominator DF	F-Statistics	Pr > F
	Line	49	196	3.29	<.0001
	Experiment	1	4	468.16	<.0001
	Line*Experiment	49	196	2.16	0.0001
WUE	Effect	Numerator DF	Denominator DF	F-Statistics	Pr > F
	Line	49	196	2.04	0.0003
	Experiment	1	4	111.28	0.0005
	Line*Experiment	49	196	1.96	0.0007
