# Supplementary material for: High-Throughput Phenotyping to Detect Drought Tolerance QTL in Wild Barley Introgression Lines
Source: PLoS One. 2014 May 13;9(5):e97047. doi: 10.1371/journal.pone.0097047 (PMC4019662; doi:10.1371/journal.pone.0097047)
Supplement: Table S6 — ANOVA (Model II well watered) results of studied traits. (XLSX) [file pone.0097047.s007.xlsx]

## Sheet: ANOVA well watered TS6
Table S6: ANOVA (Model II well watered) results of studied traits
AGRI	Effect	Numerator DF	Denominator DF	F-Statistics	Pr > F
	Line	49	196	2.12	0.0002
	Experiment	1	4	290.31	<.0001
	Line*Experiment	49	196	0.98	0.5207
BMD	Effect	Numerator DF	Denominator DF	F-Statistics	Pr > F
	Line	49	196	2.15	0.0001
	Experiment	1	4	749.27	<.0001
	Line*Experiment	49	196	1.24	0.1588
CALI	Effect	Numerator DF	Denominator DF	F-Statistics	Pr > F
	Line	49	196	2.55	<.0001
	Experiment	1	4	159.89	0.0002
	Line*Experiment	49	196	1.09	0.33
COMI	Effect	Numerator DF	Denominator DF	F-Statistics	Pr > F
	Line	49	196	2.95	<.0001
	Experiment	1	4	177.02	0.0002
	Line*Experiment	49	196	1.39	0.0609
HEI	Effect	Numerator DF	Denominator DF	F-Statistics	Pr > F
	Line	49	196	4.8	<.0001
	Experiment	1	4	4.2	0.1097
	Line*Experiment	49	196	1.62	0.0115
HEII	Effect	Numerator DF	Denominator DF	F-Statistics	Pr > F
	Line	49	196	2.78	<.0001
	Experiment	1	4	44.11	0.0027
	Line*Experiment	49	196	1.13	0.2706
HUEI	Effect	Numerator DF	Denominator DF	F-Statistics	Pr > F
	Line	49	196	1.4	0.0562
	Experiment	1	4	13.37	0.0216
	Line*Experiment	49	196	1	0.4733
HULI	Effect	Numerator DF	Denominator DF	F-Statistics	Pr > F
	Line	49	196	2.46	<.0001
	Experiment	1	4	490.02	<.0001
	Line*Experiment	49	196	1.09	0.3367
RGRI	Effect	Numerator DF	Denominator DF	F-Statistics	Pr > F
	Line	49	196	1.32	0.0955
	Experiment	1	4	28.68	0.0059
	Line*Experiment	49	196	0.94	0.5946
SAI	Effect	Numerator DF	Denominator DF	F-Statistics	Pr > F
	Line	49	196	2.32	<.0001
	Experiment	1	4	284.34	<.0001
	Line*Experiment	49	196	1.09	0.3326
SATVI	Effect	Numerator DF	Denominator DF	F-Statistics	Pr > F
	Line	49	196	2.39	<.0001
	Experiment	1	4	428.04	<.0001
	Line*Experiment	49	196	1.2	0.1892
SPW	Effect	Numerator DF	Denominator DF	F-Statistics	Pr > F
	Line	49	196	1.41	0.0543
	Experiment	1	4	1223.04	<.0001
	Line*Experiment	49	196	0.87	0.7138
TIL	Effect	Numerator DF	Denominator DF	F-Statistics	Pr > F
	Line	49	196	2.59	<.0001
	Experiment	1	4	179.25	0.0002
	Line*Experiment	49	196	1.3	0.1102
WUE	Effect	Numerator DF	Denominator DF	F-Statistics	Pr > F
	Line	49	196	1.79	0.0028
	Experiment	1	4	935.89	<.0001
	Line*Experiment	49	196	0.9	0.6571
